# Supplementary material for: The MDPV Derivative α-PHP Regulates Cellular Differentiation and Triggers Apoptotic Cell Death and Ultrastructural Changes in Murine 3D Neurospheres
Source: Molecules. 2026 Jul 13;31(14):2453. doi: 10.3390/molecules31142453 (PMC13415019; doi:10.3390/molecules31142453)
Supplement: Supplementary file 1 [file molecules-31-02453-s001.zip]

Archive with 1 entries (1 files):
- molecules-4356971-supplementary.pdf
